# Supplementary material for: Supporting the transition from weight loss to maintenance: development and optimisation of a face-to-face behavioural intervention component
Source: Health Psychol Behav Med. 2017 Jan 6;5(1):66–84. doi: 10.1080/21642850.2016.1269233 (PMC5297559; doi:10.1080/21642850.2016.1269233)
Supplement: Supplemental_Data.zip [file rhpb_a_1269233_sm0215.zip]

Archive with 2 entries (2 files):
- Online supplementary material 2 INTERVENTION MANUAL.docx
- Online supplementary material 1 SESSION MATERIALS.pptx
